# Supplementary material for: Therapeutic Response Monitoring with 89Zr-DFO-Pertuzumab in HER2-Positive and Trastuzumab-Resistant Breast Cancer Models
Source: Pharmaceutics. 2022 Jun 24;14(7):1338. doi: 10.3390/pharmaceutics14071338 (PMC9324044; doi:10.3390/pharmaceutics14071338)
Supplement: Supplementary file 1 [file pharmaceutics-14-01338-s001.zip]

Archive with 1 entries (1 files):
- pharmaceutics-1745518-supplementary.pdf
